# Supplementary material for: Potential Use of BEST® Sediment Trap in Splash - Saltation Transport Process by Simultaneous Wind and Rain Tests
Source: PLoS One. 2016 Nov 29;11(11):e0166924. doi: 10.1371/journal.pone.0166924 (PMC5127516; doi:10.1371/journal.pone.0166924)
Supplement: S1 File — (XLSX) [file pone.0166924.s001.xlsx]

## Sheet: Measurement
	Run 1			Run 4			Run 7			Run 10
	V (m/s)	6		V (m/s)	9		V (m/s)	12		V (m/s)	15
	Replicate	1		Replicate	1		Replicate	1		Replicate	1
	Total Sand (kg)	1.2231		Total Sand (kg)	1250.1		Total Sand (kg)	1220.2		Total Sand (kg)	1206.5
	Remain Sand (kg)	1.0701		Remain Sand (kg)	1075.3		Remain Sand (kg)	844		Remain Sand (kg)	875.7
	Total lost (kg)	0.153		Total lost (kg)	174.8		Total lost (kg)	376.2		Total lost (kg)	330.8
	h (m)	Sand ;(g)		h (m)	Sand (g)		h (m)	Sand (g)		h (m)	Sand (g)
	0.01	1.9996		0.006	3.1189		0.006	6.2454		0.006	5.4632
	0.11	0.0471		0.08	0.1371		0.08	0.4217		0.08	0.2971
	0.21	0.0036		0.155	0.0031		0.155	0.0058		0.155	0.0093
	0.31	0.0003		0.23	0.0003		0.23	0.0004		0.23	0.001
	Run 2			Run 5			Run 8			Run 11
	V (m/s)	6		V (m/s)	9		V (m/s)	12		V (m/s)	15
	Replicate	2		Replicate	2		Replicate	2		Replicate	2
	Total Sand (kg)	1280.4		Total Sand (kg)	1261.9		Total Sand (kg)	1225.4		Total Sand (kg)	1201.5
	Remain Sand (kg)	1180.1		Remain Sand (kg)	1076.2		Remain Sand (kg)	856.2		Remain Sand (kg)	859.7
	Total lost (kg)	100.3		Total lost (kg)	185.7		Total lost (kg)	369.2		Total lost (kg)	341.8
	h (m)	Sand (g)		h (m)	Sand (g)		h (m)	Sand (g)		h (m)	Sand (g)
	0.006	2.2269		0.006	3.6951		0.006	5.0952		0.006	5.6319
	0.08	0.0617		0.08	0.1285		0.08	0.2975		0.08	0.3066
	0.155	0.0034		0.155	0.004		0.155	0.0041		0.155	0.0092
	0.23	0.0023		0.23	0.0004		0.23	0.001		0.23	0.001
	Run 1			Run 6			Run 9			Run 12
	V (m/s)	6		V (m/s)	9		V (m/s)	12		V (m/s)	15
	Replicate	3		Replicate	3		Replicate	3		Replicate	3
	Total Sand (kg)	1226		Total Sand (kg)	1229.4		Total Sand (kg)	1226.3		Total Sand (kg)	1221.7
	Remain Sand (kg)	1105.7		Remain Sand (kg)	932.9		Remain Sand (kg)	953.2		Remain Sand (kg)	902.8
	Total lost (kg)	120.3		Total lost (kg)	296.5		Total lost (kg)	273.1		Total lost (kg)	318.9
	h (m)	Sand (g)		h (m)	Sand (g)		h (m)	Sand (g)		h (m)	Sand (g)
	0.006	2.5478		0.006	5.444		0.006	4.5098		0.006	5.2983
	0.08	0.0999		0.08	0.247		0.08	0.2524		0.08	0.2794
	0.155	0.0045		0.155	0.005		0.155	0.0038		0.155	0.0096
	0.23	0.002		0.23	0.0006		0.23	0.0005		0.23	0.0001

## Sheet: Cf1
			Velocity	6 m s	9 m s	12 m s	15 m s
			Rep1	0.936526	0.946963	0.944619	0.931087
			Rep2	0.921339	0.926783	0.943958	0.943409
			Rep3	0.937923	0.924768	0.930124	0.948354
			Mean	0.931929	0.932838	0.939567	0.94095
			Std dev	0.00919808	0.0122744	0.00818494	0.00889244
			CV	0.986993	1.31582	0.871139	0.945049
	RUN1					RUN4					RUN7					RUN10
	V (m/s)	6	A(wall)	0.6734		V (m/s)	9	A(wall)	0.4675		V (m/s)	12	A(wall)	2.1873		V (m/s)	15	A(wall)	2.595
	Replicate	1	B(window)	0.9325		Replicate	1	B(window)	1.1289		Replicate	1	B(window)	3.0794		Replicate	1	B(window)	1.8568
	Total lost (g)	25.3	A+B	1.6059		Total lost (g)	30.1	A+B	1.5964		Total lost (g)	95.1	A+B	5.2667		Total lost (g)	64.6	A+B	4.4518
			Cf	0.936526				Cf	0.946963				Cf	0.944619				Cf	0.931087
	RUN2					RUN5					RUN8					RUN11
	V (m/s)	6	A(wall)	0.9792		V (m/s)	9	A(wall)	0.5281		V (m/s)	12	A(wall)	1.4157		V (m/s)	15	A(wall)	2.7406
	Replicate	2	B(window)	1.5301		Replicate	2	B(window)	1.1925		Replicate	2	B(window)	2.4736		Replicate	2	B(window)	1.7923
	Total lost (g)	31.9	A+B	2.5093		Total lost (g)	23.5	A+B	1.7206		Total lost (g)	69.4	A+B	3.8893		Total lost (g)	80.1	A+B	4.5329
			Cf	0.921339				Cf	0.926783				Cf	0.943958				Cf	0.943409
	RUN3					RUN6					RUN9					RUN12
	V (m/s)	6	A(wall)	0.6116		V (m/s)	9	A(wall)	1.0119		V (m/s)	12	A(wall)	1.6038		V (m/s)	15	A(wall)	2.8541
	Replicate	3	B(window)	1.0707		Replicate	3	B(window)	2.0952		Replicate	3	B(window)	2.1835		Replicate	3	B(window)	2.1814
	Total lost (g)	27.1	A+B	1.6823		Total lost (g)	41.3	A+B	3.1071		Total lost (g)	54.2	A+B	3.7873		Total lost (g)	97.5	A+B	5.0355
			Cf	0.937923				Cf	0.924768				Cf	0.930124				Cf	0.948354

## Sheet: Cf2
		Velocity	6 m s	9 m s	12 m s	15 m s
		Rep1	0.751375	0.725995	0.856448	0.805072
		Rep2	0.970016	0.937605	0.942911	0.90248
		Rep3	0.931132	0.967718	0.961506	0.863826
		Mean	0.884174	0.877106	0.920288	0.857126
		Std dev	0.116639	0.131729	0.0560637	0.0490486
		CV	13.1919	15.0186	6.09197	5.72245
	Run 1				Run 4				Run 7				Run 10
	Velocity:	6			Velocity:	9			Velocity:	12			Velocity:	15
	Replicate	1			Replicate	1			Replicate	1			Replicate	1
	Cf (%)	0.751375			Cf (%)	0.725995			Cf (%)	0.856448			Cf (%)	0.805072
	Best No:	Z (cm)	Sand (g)		Best No:	Z (cm)	Sand (g)		Best No:	Z (cm)	Sand (g)		Best No:	Z (cm)	Sand (g)
	B1	20	0.0004		B1	20	0.0009		B1	20	0.0012		B1	20	0.0013
	B2	30	0.0489		B2	30	0.0236		B2	30	0.0489		B2	30	0.0382
	B3	40	0.1221		B3	40	0.0947		B3	40	0.2623		B3	40	0.1168
	B4	50	0.3695		B4	50	0.1892		B4	50	1.2032		B4	50	0.3821
	B5	60	0.3033		B5	60	0.2349		B5	60	1.1493		B5	60	0.4692
	B6	70	0.2834		B6	70	0.1339		B6	70	1.0458		B6	70	0.3964
	B7	80	0.1114		B7	80	0.0715		B7	80	0.2228		B7	80	0.1055
	B8	90	0.0335		B8	90	0.0193		B8	90	0.0337		B8	90	0.0394
	B9	100	0.0001		B9	100	0.0006		B9	100	0.0007		B9	100	0.0009
	Run 2				Run 5				Run 8				Run 11
	Velocity:	6			Velocity:	9			Velocity:	12			Velocity:	15
	Replicate	2			Replicate	2			Replicate	2			Replicate	2
	Cf (%)	0.970016			Cf (%)	0.937605			Cf (%)	0.942911			Cf (%)	0.90248
	Best No:	Z (cm)	Sand (g)		Best No:	Z (cm)	Sand (g)		Best No:	Z (cm)	Sand (g)		Best No:	Z (cm)	Sand (g)
	B1	20	0.0002		B1	20	0.0002		B1	20	0.0004		B1	20	0.0005
	B2	30	0.0115		B2	30	0.0065		B2	30	0.0321		B2	30	0.0293
	B3	40	0.0321		B3	40	0.0574		B3	40	0.1481		B3	40	0.0969
	B4	50	0.9275		B4	50	0.6219		B4	50	1.8876		B4	50	0.7237
	B5	60	0.8556		B5	60	0.5754		B5	60	1.8538		B5	60	0.7847
	B6	70	0.7856		B6	70	0.5248		B6	70	1.7916		B6	70	0.7515
	B7	80	0.0265		B7	80	0.0453		B7	80	0.1252		B7	80	0.0851
	B8	90	0.0091		B8	90	0.0051		B8	90	0.0289		B8	90	0.0318
	B9	100	0		B9	100	0.0001		B9	100	0.0003		B9	100	0.0006
	Run 3				Run 6				Run 9				Run 12
	Velocity:	6			Velocity:	9			Velocity:	12			Velocity:	15
	Replicate	3			Replicate	3			Replicate	3			Replicate	3
	Cf (%)	0.931132			Cf (%)	0.967718			Cf (%)	0.961506			Cf (%)	0.863826
	Best No:	Z (cm)	Sand (g)		Best No:	Z (cm)	Sand (g)		Best No:	Z (cm)	Sand (g)		Best No:	Z (cm)	Sand (g)
	B1	20	0.0003		B1	20	0		B1	20	0.0002		B1	20	0.0007
	B2	30	0.0224		B2	30	0.0062		B2	30	0.0103		B2	30	0.0349
	B3	40	0.0521		B3	40	0.0178		B3	40	0.1409		B3	40	0.0846
	B4	50	0.6926		B4	50	0.4582		B4	50	2.3146		B4	50	0.4821
	B5	60	0.6581		B5	60	0.4316		B5	60	2.2404		B5	60	0.6415
	B6	70	0.5327		B6	70	0.3992		B6	70	2.1067		B6	70	0.5752
	B7	80	0.0463		B7	80	0.0141		B7	80	0.1066		B7	80	0.1091
	B8	90	0.0181		B8	90	0.0049		B8	90	0.0087		B8	90	0.0381
	B9	100	0.0001		B9	100	0		B9	100	0		B9	100	0.0004
